# Supplementary material for: The Fatty Acid Species and Quantity Consumed by the Breastfed Infant Are Important for Growth and Development
Source: Nutrients. 2021 Nov 22;13(11):4183. doi: 10.3390/nu13114183 (PMC8621480; doi:10.3390/nu13114183)
Supplement: Supplementary file 1 [file nutrients-13-04183-s001.zip]

Archive with 1 entries (1 files):
- nutrients-1469187-SI.pdf
